# Supplementary material for: Hsa-miR-874-3p Reduces Endogenous Expression of RGS4-1 Isoform In Vitro
Source: Genes (Basel). 2024 Aug 11;15(8):1057. doi: 10.3390/genes15081057 (PMC11353307; doi:10.3390/genes15081057)
Supplement: Supplementary file 1 [file genes-15-01057-s001.zip]

Archive with 1 entries (1 files):
- genes-3079112-supplementary.pdf
